# Supplementary material for: Visualizing scRNA-Seq data at population scale with GloScope
Source: Genome Biol. 2024 Oct 8;25:259. doi: 10.1186/s13059-024-03398-1 (PMC11463121; doi:10.1186/s13059-024-03398-1)
Supplement: Supplementary file 2 — Additional file 2. Table for power and ANOSIM statistics calculated based on 100 simulation to detect between group difference when changing gene level variability \documentclass[12pt]{minimal} \usepackage{amsmath} \usepackage{wasysym} \usepackage{amsfonts} \usepackage{amssymb} \usepackage{amsbsy} \usepackage{mathrsfs} \usepackage{upgreek} \setlength{\oddsidemargin}{-69pt} \begin{document}$$\beta _k$$\end{document}βk. [file 13059_2024_3398_MOESM2_ESM.csv]

	n	m	lfc	sigma	rou_DE	omega_k	lambda	tau	delta	alpha	Pi_A	Pi_B	Power_GMM_PCA	Power_KNN_PCA	Power_GMM_scvi	Power_KNN_scvi	ANOSIM_GMM_PCA	ANOSIM_KNN_PCA	ANOSIM_GMM_scvi	ANOSIM_KNN_scvi	AveB_GMM_PCA	AveB_KNN_PCA	AveB_GMM_scvi	AveB_KNN_scvi	AveW_GMM_PCA	AveW_KNN_PCA	AveW_GMM_scvi	AveW_KNN_scvi
sd013_lfc005	20	5000	0.05	0.13	0.1	(1,...,1)	~8.25	0	0	100	(0.4, 0.05, 0.2, 0.05, 0.05, 0.05, 0.1, 0.1)	(0.15, 0.05, 0.1, 0.4, 0.05, 0.1, 0.05, 0.1)	1	1	NA	0.7	0.46938	0.763208888888889	NA	0.161995555555556	3.69694367757539	2.87788792605761	NA	14.1743770229064	2.6005324733824	1.53710930835605	NA	13.5070114492744
sd013_lfc005_same	20	5000	0.05	0.13	0.1	(1,...,1)	~8.25	0	0	100	(0.4, 0.05, 0.2, 0.05, 0.05, 0.05, 0.1, 0.1)	(0.4, 0.05, 0.2, 0.05, 0.05, 0.05, 0.1, 0.1)	0.03	0.06	NA	0.05	-0.000239999999999997	0.00145111111111111	NA	0.0189888888888889	2.63253735316468	1.55537279419441	NA	13.9520895157074	2.62697645954572	1.55139738115448	NA	13.8901545016754
sd013_lfc015	20	5000	0.15	0.13	0.1	(1,...,1)	~8.25	0	0	100	(0.4, 0.05, 0.2, 0.05, 0.05, 0.05, 0.1, 0.1)	(0.15, 0.05, 0.1, 0.4, 0.05, 0.1, 0.05, 0.1)	1	1	NA	0.94	0.482415555555556	0.772846666666667	NA	0.240377777777778	3.72912530591241	2.90048141754432	NA	14.4719585892792	2.58566664270736	1.5298031967689	NA	13.5006408420214
sd020_lfc005	20	5000	0.05	0.2	0.1	(1,...,1)	~8.25	0	0	100	(0.4, 0.05, 0.2, 0.05, 0.05, 0.05, 0.1, 0.1)	(0.15, 0.05, 0.1, 0.4, 0.05, 0.1, 0.05, 0.1)	0.59	1	0.76	0.74	0.127011111111111	0.31138	0.218324444444444	0.214988888888889	10.3615960598175	5.92348711344737	114.694196047304	23.3441572358244	9.542484235018	4.84478052890512	102.526890394062	22.2862231230067
sd030_lfc005	20	5000	0.05	0.3	0.1	(1,...,1)	~8.25	0	0	100	(0.4, 0.05, 0.2, 0.05, 0.05, 0.05, 0.1, 0.1)	(0.15, 0.05, 0.1, 0.4, 0.05, 0.1, 0.05, 0.1)	0.06	0.62	NA	0.63	0.0291311111111111	0.121593333333333	NA	0.173084444444444	27.9724934981698	11.5993563296612	NA	30.4806677319859	27.8079733477298	10.8497903208527	NA	29.6082340017003
sd030_lfc015	20	5000	0.15	0.3	0.1	(1,...,1)	~8.25	0	0	100	(0.4, 0.05, 0.2, 0.05, 0.05, 0.05, 0.1, 0.1)	(0.15, 0.05, 0.1, 0.4, 0.05, 0.1, 0.05, 0.1)	0.08	0.66	0.56	0.72	0.0351355555555556	0.126551111111111	0.16922	0.210544444444444	28.1170271611605	11.6290216005234	275.768053353097	30.7158511483135	27.8393398650298	10.8537690859654	250.554541363113	29.6573026134875
sd020_lfc015_same	20	5000	0.15	0.2	0.1	(1,...,1)	~8.25	0	0	100	(0.4, 0.05, 0.2, 0.05, 0.05, 0.05, 0.1, 0.1)	(0.4, 0.05, 0.2, 0.05, 0.05, 0.05, 0.1, 0.1)	0.07	0.07	NA	NA	0.0324088888888889	0.0330622222222222	NA	NA	9.89731920896536	5.0348599871258	NA	NA	9.63873845493921	4.91935046024759	NA	NA
sd030_lfc015_same	20	5000	0.15	0.3	0.1	(1,...,1)	~8.25	0	0	100	(0.4, 0.05, 0.2, 0.05, 0.05, 0.05, 0.1, 0.1)	(0.4, 0.05, 0.2, 0.05, 0.05, 0.05, 0.1, 0.1)	0.06	0.06	NA	NA	0.00636888888888889	0.00650444444444445	NA	NA	28.2423704106027	11.081147419404	NA	NA	28.0920603862031	11.0470516258592	NA	NA
sd020_lfc015	20	5000	0.15	0.2	0.1	(1,...,1)	~8.25	0	0	100	(0.4, 0.05, 0.2, 0.05, 0.05, 0.05, 0.1, 0.1)	(0.15, 0.05, 0.1, 0.4, 0.05, 0.1, 0.05, 0.1)	0.71	1	NA	NA	0.135651111111111	0.320175555555556	NA	NA	10.406231402743	5.94179102155042	NA	NA	9.5163857253425	4.82798532382104	NA	NA
