# Supplementary material for: Visualizing scRNA-Seq data at population scale with GloScope
Source: Genome Biol. 2024 Oct 8;25:259. doi: 10.1186/s13059-024-03398-1 (PMC11463121; doi:10.1186/s13059-024-03398-1)
Supplement: Supplementary file 3 — Additional file 3. Table for power and ANOSIM statistics calculated based on 100 simulation, to detect between group difference when changing cluster proportion only. [file 13059_2024_3398_MOESM3_ESM.csv]

	n	m	lfc	sigma	rou_DE	omega_k	lambda	tau	delta	alpha	Pi_A	Pi_B	Pi_A1	Pi_B1	Power_GMM_PCA	Power_KNN_PCA	Power_GMM_scvi	Power_KNN_scvi	Power_cluster_true	Power_cluster_scvi	Power_cluster_PCA	ANOSIM_GMM_PCA	ANOSIM_KNN_PCA	ANOSIM_GMM_scvi	ANOSIM_KNN_scvi	ANOSIM_cluster_true	ANOSIM_cluster_scvi	ANOSIM_cluster_PCA	AveB_GMM_PCA	AveB_KNN_PCA	AveB_GMM_scvi	AveB_KNN_scvi	AveB_cluster_true	AveB_cluster_scvi	AveB_cluster_PCA	AveW_GMM_PCA	AveW_KNN_PCA	AveW_GMM_scvi	AveW_KNN_scvi	AveW_cluster_true	AveW_cluster_scvi	AveW_cluster_PCA
Setting1.25_100	20	5000	NA	0.13	0	(1,...,1)	~8.25	0	0	100	0.61,0.06,0.03,0.06,0.09,0.06,0.03,0.06	0.28,0.11,0.06,0.11,0.17,0.11,0.06,0.11	0.61	0.28	0.94	1	0.11	0.28	1	0.15	1	0.216666666666667	0.383437777777778	0.0279311111111111	0.0883155555555555	0.98342	0.0130177777777778	0.802448888888889	3.13185966693841	2.09423720509507	32.3836484240303	14.1329720722321	0.615027106720783	10.402152325882	0.718010434565369	2.67678035719412	1.57971374293205	31.7640362852767	13.7366729283786	0.141390799265566	10.4160432922058	0.292477353836198
Setting1.25_35	20	5000	NA	0.13	0	(1,...,1)	~8.25	0	0	100	0.35,0.1,0.05,0.1,0.15,0.1,0.05,0.1	0.28,0.11,0.06,0.11,0.17,0.11,0.06,0.11	0.35	0.28	0.05	0.08	0.08	0.04	0.67	0.04	0.65	0.0104333333333333	0.0229066666666667	0.0110355555555556	0.00888888888888889	0.18758	-0.00158222222222222	0.189024444444444	2.44369928772757	1.47136153575348	32.9428896901143	13.6879372467767	0.165891966048085	10.22188239738	0.155760453829663	2.42018909070299	1.44286828440163	32.7902116513989	13.645682703522	0.139069454850707	10.2110383014044	0.130177709624554
Setting1.25_50	20	5000	NA	0.13	0	(1,...,1)	~8.25	0	0	100	0.43,0.09,0.04,0.09,0.13,0.09,0.04,0.09	0.28,0.11,0.06,0.11,0.17,0.11,0.06,0.11	0.43	0.28	0.11	0.28	0.06	0.12	1	0.06	1	0.0536266666666667	0.0971333333333333	0.0148844444444444	0.0287022222222222	0.598424444444444	0.00584888888888889	0.483264444444444	2.60137342696209	1.59512204954647	32.9558154190336	13.8222262382961	0.253808367402571	10.3348027952232	0.301385446038328	2.50180200118867	1.48191945909968	32.6673348583239	13.6918423215436	0.139974244048188	10.3292533120491	0.196664133726798
Setting1.25_75	20	5000	NA	0.13	0	(1,...,1)	~8.25	0	0	100	0.54,0.07,0.04,0.07,0.11,0.07,0.04,0.07	0.28,0.11,0.06,0.11,0.17,0.11,0.06,0.11	0.54	0.28	0.58	0.98	0.1	0.12	1	0.04	1	0.137453333333333	0.247451111111111	0.0175066666666667	0.0363577777777778	0.909537777777778	-0.00307555555555555	0.731713333333333	2.87630698574989	1.84750795505456	32.5406653734757	13.9159554539335	0.433008544247053	10.3131805862379	0.51354109830599	2.60707077390783	1.53856923067801	32.1039214842924	13.7235866508658	0.141020972258123	10.3469116724787	0.245521165798322
Setting3.20_40	20	5000	NA	0.13	0	(1,...,1)	~8.25	0	0	100	0.05,0.14,0.12,0.14,0.15,0.14,0.13,0.14	0.03,0.14,0.13,0.14,0.15,0.14,0.13,0.14	0.05	0.03	0.05	0.07	0.08	0.07	0.48	0.05	0.4	0.00545333333333334	0.0111244444444444	0.00396	-0.00244222222222223	0.136526666666667	-0.00198444444444444	0.111302222222222	2.37634764412939	1.42487080982339	33.0810614499047	13.5374873668186	0.162750586568408	10.0740747224271	0.146775050182882	2.36467740192016	1.41144966892721	33.067736242545	13.5435178879147	0.142250403390991	10.0869467208866	0.131382226377708
Setting3.20_60	20	5000	NA	0.13	0	(1,...,1)	~8.25	0	0	100	0.08,0.13,0.12,0.13,0.15,0.13,0.13,0.13	0.03,0.14,0.13,0.14,0.15,0.14,0.13,0.14	0.08	0.03	0.1	0.18	0.05	0.04	0.93	0.03	0.91	0.0391244444444445	0.0663133333333333	0.0121355555555556	0.00509555555555556	0.360624444444444	-0.000126666666666665	0.345415555555556	2.33511609832277	1.42719623412761	33.1405644496312	13.5411828221359	0.202751862665913	10.0236958927991	0.186923838836654	2.25786288533744	1.35208852067392	32.9236210488028	13.5047637422387	0.142163719650353	10.0086525921098	0.134360871427905
Setting3.20_80	20	5000	NA	0.13	0	(1,...,1)	~8.25	0	0	100	0.1,0.13,0.12,0.13,0.14,0.13,0.12,0.13	0.03,0.14,0.13,0.14,0.15,0.14,0.13,0.14	0.1	0.03	0.1	0.18	0.07	0.06	0.93	0.04	0.91	0.03912	0.0663133333333333	0.0110644444444444	0.00611111111111111	0.360624444444444	0.00122222222222222	0.345415555555556	2.33479585873191	1.42719623412761	33.2203625139015	13.5909251510946	0.202751862665913	10.0873676730275	0.186923838836654	2.25787915717796	1.35208852067392	33.0268983905248	13.5570451335184	0.142163719650353	10.0782950003237	0.134360871427905
