# Supplementary material for: Visualizing scRNA-Seq data at population scale with GloScope
Source: Genome Biol. 2024 Oct 8;25:259. doi: 10.1186/s13059-024-03398-1 (PMC11463121; doi:10.1186/s13059-024-03398-1)
Supplement: Supplementary file 4 — Additional file 4. Table for power and ANOSIM statistics calculated based on 100 simulation, to detect between group difference when changing log fold change and percentage of DE genes. [file 13059_2024_3398_MOESM4_ESM.csv]

	n	m	lfc	sigma	rou_DE	omega_k	lambda	tau	delta	alpha	Pi_A	Pi_B	Power_GMM_PCA	Power_KNN_PCA	Power_GMM_scvi	Power_KNN_scvi	ANOSIM_GMM_PCA	ANOSIM_KNN_PCA	ANOSIM_GMM_scvi	ANOSIM_KNN_scvi	AveB_GMM_PCA	AveB_KNN_PCA	AveB_GMM_scvi	AveB_KNN_scvi	AveW_GMM_PCA	AveW_KNN_PCA	AveW_GMM_scvi	AveW_KNN_scvi
lfc010	20	5000	0.1	0.13	0.1	(1,...,1)	~8.25	0	0	100	(0.4, 0.05, 0.2, 0.05, 0.05, 0.05, 0.1, 0.1)	(0.4, 0.05, 0.2, 0.05, 0.05, 0.05, 0.1, 0.1)	0.1	0.12	0.37	0.32	0.0303155555555556	0.0319822222222222	0.0922266666666667	0.0904844444444445	2.66960263557073	1.57595475744285	33.6868913021348	14.1292797531628	2.59632348433178	1.5330783956326	32.4107701056812	13.7510301102593
lfc015	20	5000	0.15	0.13	0.1	(1,...,1)	~8.25	0	0	100	(0.4, 0.05, 0.2, 0.05, 0.05, 0.05, 0.1, 0.1)	(0.4, 0.05, 0.2, 0.05, 0.05, 0.05, 0.1, 0.1)	0.38	0.4	0.86	0.85	0.08684	0.0886444444444444	0.225886666666667	0.220615555555556	2.75034703347228	1.6218649077686	35.0482234499356	14.494505540543	2.54070270137357	1.50095888825974	31.9930172621684	13.6011126228381
pde02_lfc005	20	5000	0.05	0.13	0.2	(1,...,1)	~8.25	0	0	100	(0.4, 0.05, 0.2, 0.05, 0.05, 0.05, 0.1, 0.1)	(0.4, 0.05, 0.2, 0.05, 0.05, 0.05, 0.1, 0.1)	0.1	0.1	0.2	0.16	0.0187555555555556	0.0203888888888889	0.0440866666666667	0.0477355555555555	2.66758595853707	1.57394070174378	33.1016027300158	13.9729641714983	2.62021001416397	1.54646506032681	32.5015663408009	13.7867667872228
pde02_lfc010	20	5000	0.1	0.13	0.2	(1,...,1)	~8.25	0	0	100	(0.4, 0.05, 0.2, 0.05, 0.05, 0.05, 0.1, 0.1)	(0.4, 0.05, 0.2, 0.05, 0.05, 0.05, 0.1, 0.1)	0.38	0.37	0.79	0.74	0.0955177777777778	0.0973355555555556	0.187375555555556	0.184842222222222	2.77666471394773	1.63800053364629	34.7085386811482	14.4090295946287	2.55278590250851	1.50887420689983	32.1542697155808	13.6509224333391
pde02_lfc015	20	5000	0.15	0.13	0.2	(1,...,1)	~8.25	0	0	100	(0.4, 0.05, 0.2, 0.05, 0.05, 0.05, 0.1, 0.1)	(0.4, 0.05, 0.2, 0.05, 0.05, 0.05, 0.1, 0.1)	0.79	0.8	1	1	0.230871111111111	0.23378	0.398593333333333	0.364175555555556	2.97638418500537	1.75341661510355	37.1980900288963	14.9299917392378	2.44263302215808	1.44602036526532	31.8795904143213	13.4796658238233
pde03_lfc005	20	5000	0.05	0.13	0.3	(1,...,1)	~8.25	0	0	100	(0.4, 0.05, 0.2, 0.05, 0.05, 0.05, 0.1, 0.1)	(0.4, 0.05, 0.2, 0.05, 0.05, 0.05, 0.1, 0.1)	0.11	0.12	0.26	0.31	0.0218	0.0218	0.0617844444444445	0.0672777777777778	2.6820741720489	1.58179207750146	33.3471249718941	14.0390392679465	2.62562734713402	1.5494331975212	32.476330933781	13.7765899096584
pde03_lfc010	20	5000	0.1	0.13	0.3	(1,...,1)	~8.25	0	0	100	(0.4, 0.05, 0.2, 0.05, 0.05, 0.05, 0.1, 0.1)	(0.4, 0.05, 0.2, 0.05, 0.05, 0.05, 0.1, 0.1)	0.5	0.47	0.99	0.97	0.129464444444444	0.131493333333333	0.280742222222222	0.264957777777778	2.83531784793905	1.66966027173195	35.8275557121461	14.6679942782844	2.53196273774931	1.49389398685151	32.210318684014	13.6245882351467
pde03_lfc015	20	5000	0.15	0.13	0.3	(1,...,1)	~8.25	0	0	100	(0.4, 0.05, 0.2, 0.05, 0.05, 0.05, 0.1, 0.1)	(0.4, 0.05, 0.2, 0.05, 0.05, 0.05, 0.1, 0.1)	1	1	1	1	0.360986666666667	0.365066666666667	0.534555555555556	0.455817777777778	3.17846590881531	1.87118640229932	39.3322942969235	15.3357831070108	2.3599665967219	1.39740079014794	32.0294655308321	13.5304130473146
