# Supplementary material for: Visualizing scRNA-Seq data at population scale with GloScope
Source: Genome Biol. 2024 Oct 8;25:259. doi: 10.1186/s13059-024-03398-1 (PMC11463121; doi:10.1186/s13059-024-03398-1)
Supplement: Supplementary file 5 — Additional file 5. Table for power and ANOSIM statistics calculated based on 100 simulation, to detect between group difference when changing log fold change concentrated in certain clusters. [file 13059_2024_3398_MOESM5_ESM.csv]

	n	m	lfc	sigma	rou_DE	omega_k	lambda	tau	delta	alpha	Pi_A	Pi_B	Power_GMM_PCA	Power_KNN_PCA	Power_GMM_scvi	Power_KNN_scvi	ANOSIM_GMM_PCA	ANOSIM_KNN_PCA	ANOSIM_GMM_scvi	ANOSIM_KNN_scvi	AveB_GMM_PCA	AveB_KNN_PCA	AveB_GMM_scvi	AveB_KNN_scvi	AveW_GMM_PCA	AveW_KNN_PCA	AveW_GMM_scvi	AveW_KNN_scvi
lfc010	20	5000	0.05	0.13	0.1	(2,1...,1)	~8.25	0	0	100	(0.4, 0.05, 0.2, 0.05, 0.05, 0.05, 0.1, 0.1)	(0.4, 0.05, 0.2, 0.05, 0.05, 0.05, 0.1, 0.1)	0.05	0.06	NA	0.25	0.0181244444444444	0.0196844444444444	NA	0.0592244444444444	2.6646742484318	1.57231667195432	NA	14.0293112834106	2.61580559549944	1.54301439571768	NA	13.7813302635349
lfc015	20	5000	0.05	0.13	0.1	(3,1...,1)	~8.25	0	0	100	(0.4, 0.05, 0.2, 0.05, 0.05, 0.05, 0.1, 0.1)	(0.4, 0.05, 0.2, 0.05, 0.05, 0.05, 0.1, 0.1)	0.23	0.22	NA	0.51	0.0599288888888889	0.0626466666666667	NA	0.144762222222222	2.72927581913455	1.61026908325418	NA	14.2540820081198	2.57832860193185	1.52261007921644	NA	13.670397946309
lfc020	20	5000	0.05	0.13	0.1	(4,1...,1)	~8.25	0	0	100	(0.4, 0.05, 0.2, 0.05, 0.05, 0.05, 0.1, 0.1)	(0.4, 0.05, 0.2, 0.05, 0.05, 0.05, 0.1, 0.1)	0.48	NA	NA	0.86	0.127406666666667	NA	NA	0.217022222222222	2.89222766943066	NA	NA	14.4386887151138	2.58367252058623	NA	NA	13.5601467617678
lfc0101	20	5000	0.05	0.13	0.1	(1,1,1,1,2,2,2,2)	~8.25	0	0	100	(0.4, 0.05, 0.2, 0.05, 0.05, 0.05, 0.1, 0.1)	(0.4, 0.05, 0.2, 0.05, 0.05, 0.05, 0.1, 0.1)	0.03	0.07	NA	0.11	0.00213333333333334	0.00286666666666666	NA	0.0325288888888889	2.6326538803756	1.55322811729412	NA	13.9189443350862	2.62490303587193	1.54843376105811	NA	13.7921361550926
lfc0201	20	5000	0.05	0.13	0.1	(1,1,1,1,4,4,4,4)	~8.25	0	0	100	(0.4, 0.05, 0.2, 0.05, 0.05, 0.05, 0.1, 0.1)	(0.4, 0.05, 0.2, 0.05, 0.05, 0.05, 0.1, 0.1)	0.06	0.06	NA	0.23	0.0150911111111111	0.01488	NA	0.06494	2.64167087249036	1.55895538120656	NA	14.0370788849747	2.60035629600141	1.53588075686284	NA	13.7774615421728
lfc030	20	5000	0.05	0.13	0.1	(1,1,1,1,6,6,6,6)	~8.25	0	0	100	(0.4, 0.05, 0.2, 0.05, 0.05, 0.05, 0.1, 0.1)	(0.4, 0.05, 0.2, 0.05, 0.05, 0.05, 0.1, 0.1)	0.2	0.21	NA	0.71	0.0503688888888889	0.04754	NA	0.167151111111111	2.67851296309239	1.57823566775314	NA	14.3038355203135	2.55674407428909	1.51252621905594	NA	13.6417129308193
lfc040	20	5000	0.05	0.13	0.1	(1,1,1,1,8,6,6,6)	~8.25	0	0	100	(0.4, 0.05, 0.2, 0.05, 0.05, 0.05, 0.1, 0.1)	(0.4, 0.05, 0.2, 0.05, 0.05, 0.05, 0.1, 0.1)	0.57	NA	NA	NA	0.145104444444444	NA	NA	NA	2.78882828421192	NA	NA	NA	2.46082478745634	NA	NA	NA
