# Supplementary material for: Visualizing scRNA-Seq data at population scale with GloScope
Source: Genome Biol. 2024 Oct 8;25:259. doi: 10.1186/s13059-024-03398-1 (PMC11463121; doi:10.1186/s13059-024-03398-1)
Supplement: Supplementary file 6 — Additional file 6. Table for power and ANOSIM statistics calculated based on 100 simulation, to detect between group difference when changing library sizes \documentclass[12pt]{minimal} \usepackage{amsmath} \usepackage{wasysym} \usepackage{amsfonts} \usepackage{amssymb} \usepackage{amsbsy} \usepackage{mathrsfs} \usepackage{upgreek} \setlength{\oddsidemargin}{-69pt} \begin{document}$$\lambda$$\end{document}λ. [file 13059_2024_3398_MOESM6_ESM.csv]

	n	m	lfc	sigma	rou_DE	omega_k	lambda	tau	delta	alpha	Pi_A	Pi_B	Power_GMM_PCA	Power_KNN_PCA	Power_GMM_scvi	Power_KNN_scvi	ANOSIM_GMM_PCA	ANOSIM_KNN_PCA	ANOSIM_GMM_scvi	ANOSIM_KNN_scvi	AveB_GMM_PCA	AveB_KNN_PCA	AveB_GMM_scvi	AveB_KNN_scvi	AveW_GMM_PCA	AveW_KNN_PCA	AveW_GMM_scvi	AveW_KNN_scvi
both	20	5000	0.15	0.13	0.1	(1,...,1)	~8.25	2	3	100	(0.4, 0.05, 0.2, 0.05, 0.05, 0.05, 0.1, 0.1)	(0.4, 0.05, 0.2, 0.05, 0.05, 0.05, 0.1, 0.1)	0.07	0.08	NA	0.0833333333333333	0.0117533333333333	0.0117866666666667	NA	0.0194837962962963	5.34040631184357	3.53528598771453	NA	8.83945251374774	5.2554319694279	3.47807767230079	NA	8.63361671664325
cell_var	20	5000	0.15	0.13	0.1	(1,...,1)	~8.25	0	1	100	(0.4, 0.05, 0.2, 0.05, 0.05, 0.05, 0.1, 0.1)	(0.4, 0.05, 0.2, 0.05, 0.05, 0.05, 0.1, 0.1)	0.32	0.33	NA	0.62	0.0853733333333333	0.0888666666666667	NA	0.141768888888889	2.45973974224327	1.22011887707772	NA	11.8247568499572	2.2695003737936	1.11877732215836	NA	11.1895851544836
cell_var_3	20	5000	0.15	0.13	0.1	(1,...,1)	~8.25	0	3	100	(0.4, 0.05, 0.2, 0.05, 0.05, 0.05, 0.1, 0.1)	(0.4, 0.05, 0.2, 0.05, 0.05, 0.05, 0.1, 0.1)	0.24	0.23	NA	0.53	0.0668333333333333	0.0831422222222222	NA	0.117488888888889	1.66485635846889	0.476811237596078	NA	4.03615730815895	1.58401277535737	0.430683575677934	NA	3.6465966244718
offvar_10	20	5000	0.15	0.13	0.1	(1,...,1)	10	0	0	100	(0.4, 0.05, 0.2, 0.05, 0.05, 0.05, 0.1, 0.1)	(0.4, 0.05, 0.2, 0.05, 0.05, 0.05, 0.1, 0.1)	0.53	0.54	NA	0.96	0.134184444444444	0.135448888888889	NA	0.270522222222222	7.57151382206225	3.99966424348684	NA	26.5335081524213	6.64365496962323	3.55654356796054	NA	25.0204934052851
pat_var	20	5000	0.15	0.13	0.1	(1,...,1)	~8.25	2	1	100	(0.4, 0.05, 0.2, 0.05, 0.05, 0.05, 0.1, 0.1)	(0.4, 0.05, 0.2, 0.05, 0.05, 0.05, 0.1, 0.1)	0.08	0.09	NA	0.09	0.0116777777777778	0.0111466666666667	NA	0.0224444444444445	32.4719631072435	10.2788136893424	NA	15.8387907059006	31.9998854855692	10.1362498642421	NA	15.5340772206182
patvar_only	20	5000	0.15	0.13	0.1	(1,...,1)	~8.25	2	0	100	(0.4, 0.05, 0.2, 0.05, 0.05, 0.05, 0.1, 0.1)	(0.4, 0.05, 0.2, 0.05, 0.05, 0.05, 0.1, 0.1)	0.09	0.08	NA	0.05	0.0083888888888889	0.00804444444444445	NA	0.0166555555555555	102.54194095741	17.4701315246555	NA	25.6315141558643	101.138852797757	17.319987163318	NA	25.4533152300898
offvar_10_cell1	20	5000	0.15	0.13	0.1	(1,...,1)	10	0	1	100	(0.4, 0.05, 0.2, 0.05, 0.05, 0.05, 0.1, 0.1)	(0.4, 0.05, 0.2, 0.05, 0.05, 0.05, 0.1, 0.1)	0.51	0.5	NA	NA	0.132004444444444	0.133286666666667	NA	NA	4.9959756442288	2.70603281744551	NA	NA	4.32553751150228	2.36669447575972	NA	NA
offvar_10_cell3	20	5000	0.15	0.13	0.1	(1,...,1)	10	0	3	100	(0.4, 0.05, 0.2, 0.05, 0.05, 0.05, 0.1, 0.1)	(0.4, 0.05, 0.2, 0.05, 0.05, 0.05, 0.1, 0.1)	0.34	0.33	NA	NA	0.100286666666667	0.114195555555556	NA	NA	2.94879557478859	1.17490405537228	NA	NA	2.69386775234038	1.02772772132168	NA	NA
