# Supplementary material for: Visualizing scRNA-Seq data at population scale with GloScope
Source: Genome Biol. 2024 Oct 8;25:259. doi: 10.1186/s13059-024-03398-1 (PMC11463121; doi:10.1186/s13059-024-03398-1)
Supplement: Supplementary file 7 — Additional file 7. Table for power and ANOSIM statistics calculated based on 100 simulation, to detect between group difference when changing sample size n. [file 13059_2024_3398_MOESM7_ESM.csv]

	n	m	lfc	sigma	rou_DE	omega_k	lambda	tau	delta	alpha	Pi_A	Pi_B	Power_GMM_PCA	Power_KNN_PCA	Power_GMM_scvi	Power_KNN_scvi	ANOSIM_GMM_PCA	ANOSIM_KNN_PCA	ANOSIM_GMM_scvi	ANOSIM_KNN_scvi	AveB_GMM_PCA	AveB_KNN_PCA	AveB_GMM_scvi	AveB_KNN_scvi	AveW_GMM_PCA	AveW_KNN_PCA	AveW_GMM_scvi	AveW_KNN_scvi
s20_lfc005	40	5000	0.05	0.13	0.1	(1,...,1)	~8.25	0	0	100	(0.4, 0.05, 0.2, 0.05, 0.05, 0.05, 0.1, 0.1)	(0.4, 0.05, 0.2, 0.05, 0.05, 0.05, 0.1, 0.1)	0.09	0.08	NA	0.15	0.00741381578947368	0.00765921052631579	NA	0.0104992105263158	1.34205894963023	0.81010868589631	NA	7.23724755792955	1.33147007763189	0.804052260944628	NA	7.1741375775074
s20_lfc010	40	5000	0.1	0.13	0.1	(1,...,1)	~8.25	0	0	100	(0.4, 0.05, 0.2, 0.05, 0.05, 0.05, 0.1, 0.1)	(0.4, 0.05, 0.2, 0.05, 0.05, 0.05, 0.1, 0.1)	0.29	0.29	NA	0.68	0.0367943421052632	0.0368973684210526	NA	0.0500072368421053	1.36532904522731	0.825944309248168	NA	7.42626461320575	1.31896634388193	0.797907351159078	NA	7.1108036589876
s30_lfc005	60	5000	0.05	0.13	0.1	(1,...,1)	~8.25	0	0	100	(0.4, 0.05, 0.2, 0.05, 0.05, 0.05, 0.1, 0.1)	(0.4, 0.05, 0.2, 0.05, 0.05, 0.05, 0.1, 0.1)	0.09	0.09	NA	0.18	0.00342753512132823	0.00403044699872286	NA	0.0137660536398467	0.988580297281659	0.598250339207099	NA	4.1463631564709	0.984906576803573	0.595667755247346	NA	4.097814886887
s30_lfc010	60	5000	0.1	0.13	0.1	(1,...,1)	~8.25	0	0	100	(0.4, 0.05, 0.2, 0.05, 0.05, 0.05, 0.1, 0.1)	(0.4, 0.05, 0.2, 0.05, 0.05, 0.05, 0.1, 0.1)	0.29	0.29	NA	0.89	0.0269378033205619	0.0269344316730524	NA	0.0754108045977012	1.0046468603408	0.608752429751707	NA	4.30844790362237	0.981236630687745	0.594017494021115	NA	4.03856008018454
